# Supplementary material for: Genetic Dissection of Resistance to Northern Corn Leaf Blight in a Large Commercial Maize Hybrid Population
Source: Int J Mol Sci. 2026 May 30;27(11):4983. doi: 10.3390/ijms27114983 (PMC13256691; doi:10.3390/ijms27114983)
Supplement: Supplementary file 1 [file ijms-27-04983-s001.zip]

Archive with 4 entries (4 files):
- Supplementary materialls.pdf
- Supplementary table 1.xlsx
- Supplementary Table 2.xlsx
- Supplementary table 3.xlsx
