# Supplementary material for: Genetic Dissection of Resistance to Northern Corn Leaf Blight in a Large Commercial Maize Hybrid Population
Source: Int J Mol Sci. 2026 May 30;27(11):4983. doi: 10.3390/ijms27114983 (PMC13256691; doi:10.3390/ijms27114983)
Supplement: Supplementary file 1 [file ijms-27-04983-s001.zip › Supplementary table 1.xlsx]

## Sheet: Table S1
Supplementary table 1 Subgroup assignment, admixture value, and NCLB phenotype of each coded hybrid.
Index	Subpopulation	Admixture	NCLB severity level
1	S1	0.635068	1
2	S2	0.99997	1
3	S2	0.99997	1
4	S2	0.999969	3
5	S2	0.99997	3
6	S2	0.999969	1
7	S2	0.99997	1
8	S2	0.99997	7
9	S2	0.999969	5
10	S2	0.99997	5
11	S2	0.999969	3
12	S2	0.99997	3
13	S2	0.99997	1
14	S2	0.99997	1
15	S2	0.99997	5
16	S2	0.99997	3
17	S4	0.857983	1
18	S2	0.99997	1
19	S2	0.99997	1
20	S2	0.99997	1
21	S2	0.99997	1
22	S2	0.99997	1
23	S2	0.99997	1
24	S2	0.99997	5
25	S2	0.99997	1
26	S2	0.99997	3
27	S2	0.99997	1
28	S2	0.99997	1
29	S2	0.99997	1
30	S2	0.99997	1
31	S2	0.99997	3
32	S2	0.99997	1
33	S2	0.99997	3
34	S2	0.99997	3
35	S4	0.277369	5
36	S2	0.99997	7
37	S2	0.99997	5
38	S2	0.999969	5
39	S2	0.999969	7
40	S2	0.99997	7
41	S2	0.999967	1
42	S2	0.99997	1
43	S2	0.99997	1
44	S2	0.99997	1
45	S2	0.999964	5
46	S2	0.99997	1
47	S2	0.994363	3
48	S3	0.870905	3
49	S2	0.999966	3
50	S2	0.98697	3
51	S2	0.99997	NA
52	S2	0.99997	1
53	S2	0.99997	3
54	S2	0.99997	1
55	S2	0.99997	1
56	S2	0.99997	1
57	S2	0.99997	3
58	S2	0.99997	NA
59	S2	0.99997	1
60	S1	0.552773	1
61	S3	0.619172	3
62	S3	0.424258	3
63	S1	0.350027	1
64	S3	0.807611	3
65	S3	0.514225	3
66	S3	0.601639	5
67	S3	0.715679	3
68	S3	0.833336	7
69	S2	0.567149	NA
70	S3	0.562492	1
71	S4	0.358623	1
72	S1	0.504269	3
73	S3	0.621928	5
74	S2	0.635249	5
75	S3	0.845409	5
76	S2	0.306648	5
77	S3	0.518168	3
78	S3	0.750547	5
79	S3	0.826128	5
80	S3	0.410237	7
81	S3	0.787056	5
82	S3	0.733883	5
83	S3	0.82017	5
84	S3	0.797757	3
85	S3	0.394763	5
86	S1	0.997538	1
87	S3	0.80653	1
88	S3	0.803568	1
89	S1	0.99997	3
90	S3	0.667619	1
91	S3	0.822185	3
92	S3	0.704672	3
93	S1	0.345404	3
94	S3	0.458715	1
95	S3	0.862838	7
96	S3	0.604351	7
97	S4	0.429124	5
98	S3	0.329217	5
99	S3	0.529885	3
100	S1	0.536736	1
101	S1	0.407709	1
102	S1	0.443586	1
103	S3	0.882959	3
104	S3	0.960765	5
105	S3	0.715089	5
106	S3	0.508046	7
107	S3	0.48829	5
108	S1	0.519856	7
109	S3	0.886086	9
110	S1	0.524402	7
111	S3	0.806068	3
112	S3	0.958527	7
113	S3	0.803219	9
114	S3	0.899672	7
115	S3	0.672793	7
116	S3	0.81078	5
117	S3	0.534714	1
118	S3	0.817613	9
119	S3	0.937808	7
120	S3	0.794428	7
121	S3	0.447171	1
122	S3	0.731294	1
123	S3	0.830417	9
124	S3	0.778091	3
125	S3	0.490005	9
126	S3	0.455805	3
127	S1	0.473665	3
128	S3	0.97467	5
129	S3	0.536959	3
130	S3	0.689813	5
131	S3	0.545415	7
132	S3	0.521814	1
133	S3	0.527184	1
134	S3	0.813606	5
135	S3	0.802346	7
136	S3	0.948784	7
137	S1	0.409051	1
138	S3	0.550216	3
139	S3	0.52985	1
140	S3	0.727091	3
141	S3	0.825898	7
142	S1	0.396277	3
143	S3	0.728664	9
144	S3	0.468581	7
145	S3	0.374701	1
146	S3	0.85522	5
147	S3	0.857648	7
148	S3	0.775418	5
149	S3	0.572938	1
150	S3	0.837776	7
151	S3	0.827667	5
152	S3	0.676605	1
153	S3	0.706929	1
154	S3	0.851472	5
155	S3	0.709844	5
156	S3	0.469072	1
157	S3	0.71365	5
158	S3	0.820222	1
159	S3	0.53737	5
160	S3	0.372943	1
161	S3	0.682756	3
162	S3	0.707858	5
163	S3	0.771685	5
164	S3	0.862965	3
165	S3	0.919583	3
166	S3	0.507041	1
167	S3	0.574673	5
168	S3	0.842873	7
169	S1	0.587097	5
170	S3	0.704574	5
171	S3	0.720614	3
172	S3	0.930828	7
173	S3	0.726698	7
174	S3	0.592964	1
175	S3	0.805228	3
176	S3	0.710272	9
177	S3	0.735382	7
178	S3	0.560745	5
179	S3	0.552004	3
180	S3	0.644774	7
181	S3	0.64554	5
182	S3	0.635441	7
183	S3	0.474098	1
184	S3	0.442655	3
185	S1	0.501263	3
186	S3	0.687637	3
187	S1	0.540821	1
188	S1	0.921247	7
189	S3	0.524765	1
190	S1	0.99997	5
191	S4	0.318365	5
192	S3	0.784178	5
193	S4	0.412837	3
194	S3	0.482803	3
195	S1	0.941929	1
196	S3	0.650279	3
197	S3	0.435384	3
198	S3	0.437104	3
199	S3	0.584974	1
200	S3	0.429274	7
201	S3	0.548077	7
202	S3	0.984394	7
203	S4	0.38245	3
204	S1	0.828957	5
205	S3	0.809371	5
206	S3	0.655401	3
207	S3	0.739174	3
208	S3	0.42726	3
209	S3	0.438927	7
210	S3	0.507551	5
211	S3	0.668266	7
212	S4	0.447961	3
213	S3	0.603914	3
214	S4	0.474868	3
215	S1	0.752918	5
216	S3	0.335719	3
217	S2	0.99997	1
218	S2	0.99997	1
219	S2	0.99997	3
220	S2	0.99997	1
221	S3	0.559394	3
222	S3	0.488172	9
223	S2	0.99997	1
224	S1	0.49573	1
225	S2	0.99997	3
226	S2	0.99997	1
227	S2	0.999969	5
228	S2	0.99997	1
229	S2	0.999969	1
230	S3	0.705271	7
231	S3	0.68829	3
232	S3	0.758944	1
233	S3	0.728633	5
234	S1	0.767946	3
235	S3	0.651202	5
236	S3	0.61903	3
237	S4	0.338908	3
238	S3	0.714725	7
239	S3	0.631151	5
240	S3	0.5694	3
241	S3	0.813419	3
242	S1	0.358237	5
243	S3	0.742436	5
244	S1	0.60459	3
245	S3	0.736739	3
246	S3	0.580845	5
247	S1	0.418627	1
248	S3	0.727912	1
249	S3	0.919337	5
250	S3	0.402069	7
251	S3	0.532123	3
252	S3	0.399246	9
253	S3	0.656783	7
254	S2	0.999961	3
255	S2	0.99997	1
256	S3	0.613774	1
257	S3	0.509121	1
258	S2	0.99997	1
259	S2	0.437659	3
260	S4	0.926557	3
261	S4	0.730452	1
262	S4	0.797251	5
263	S4	0.928845	1
264	S4	0.463168	7
265	S4	0.906019	1
266	S4	0.935165	1
267	S4	0.84268	1
268	S4	0.900428	1
269	S4	0.916264	1
270	S3	0.591903	3
271	S4	0.446883	1
272	S4	0.433487	3
273	S3	0.726914	3
274	S3	0.658139	5
275	S3	0.470947	3
276	S4	0.391306	1
277	S3	0.634732	5
278	S3	0.795009	7
279	S3	0.411425	5
280	S3	0.702176	7
281	S3	0.554259	3
282	S3	0.415095	1
283	S3	0.640333	3
284	S3	0.674339	5
285	S1	0.481684	5
286	S3	0.403979	5
287	S3	0.615752	1
288	S3	0.525545	9
289	S4	0.338538	5
290	S4	0.472556	3
291	S3	0.744901	7
292	S3	0.868829	7
293	S4	0.490372	1
294	S1	0.579089	3
295	S3	0.691474	5
296	S1	0.728024	3
297	S1	0.283943	7
298	S2	0.423027	3
299	S3	0.479189	5
300	S3	0.738549	7
301	S3	0.606465	5
302	S3	0.58422	9
303	S3	0.531433	3
304	S3	0.889414	3
305	S3	0.560196	1
306	S3	0.380462	5
307	S3	0.893807	9
308	S1	0.589806	1
309	S3	0.865461	7
310	S3	0.44771	1
311	S3	0.634263	5
312	S4	0.463858	3
313	S3	0.779194	5
314	S3	0.855532	5
315	S3	0.441049	3
316	S3	0.653797	1
317	S3	0.878517	3
318	S3	0.530493	3
319	S3	0.58913	1
320	S3	0.598382	3
321	S3	0.656565	3
322	S4	0.352562	1
323	S3	0.46726	1
324	S3	0.70753	3
325	S3	0.345425	3
326	S3	0.687879	7
327	S1	0.401963	1
328	S3	0.669962	3
329	S3	0.430147	3
330	S4	0.930548	1
331	S4	0.886745	1
332	S4	0.899389	1
333	S4	0.955615	1
334	S4	0.957491	1
335	S4	0.512295	5
336	S3	0.724269	7
337	S4	0.421324	5
338	S4	0.508171	7
339	S2	0.390899	7
340	S4	0.402783	5
341	S4	0.711156	3
342	S4	0.590132	1
343	S4	0.39652	5
344	S4	0.890394	3
345	S4	0.403362	5
346	S4	0.569422	1
347	S4	0.89135	1
348	S2	0.392482	1
349	S4	0.609546	3
350	S3	0.421196	1
351	S3	0.612156	3
352	S4	0.935085	1
353	S4	0.848198	1
354	S4	0.919361	1
355	S4	0.911825	1
356	S4	0.83369	1
357	S4	0.553221	1
358	S4	0.548784	1
359	S4	0.427695	1
360	S4	0.517006	1
361	S4	0.538987	3
362	S4	0.494495	3
363	S3	0.618663	1
364	S4	0.448211	1
365	S4	0.462659	1
366	S4	0.526127	1
367	S4	0.444857	1
368	S4	0.432416	5
369	S2	0.60634	1
370	S3	0.603489	5
371	S3	0.413224	3
372	S3	0.89458	5
373	S3	0.788873	3
374	S3	0.548258	3
375	S3	0.401301	5
376	S3	0.349735	3
377	S3	0.432483	3
378	S3	0.999964	9
379	S3	0.934324	9
380	S3	0.744525	3
381	S1	0.983394	7
382	S3	0.481534	3
383	S3	0.491981	1
384	S3	0.725996	3
385	S3	0.722994	5
386	S1	0.469605	3
387	S3	0.891169	7
388	S3	0.847604	3
389	S3	0.684191	3
390	S3	0.913954	5
391	S1	0.973117	3
392	S1	0.438668	3
393	S3	0.573699	5
394	S1	0.871364	3
395	S1	0.99997	7
396	S3	0.749845	3
397	S3	0.637264	5
398	S1	0.764466	1
399	S3	0.860823	5
400	S1	0.602256	5
401	S1	0.999967	1
402	S3	0.444808	1
403	S4	0.879328	1
404	S4	0.50753	5
405	S3	0.99997	5
406	S1	0.993593	5
407	S1	0.944424	1
408	S3	0.667507	3
409	S4	0.390005	1
410	S3	0.645131	1
411	S3	0.650381	1
412	S3	0.65771	3
413	S3	0.493007	3
414	S1	0.4881	3
415	S1	0.501144	3
416	S3	0.640019	7
417	S3	0.469493	1
418	S1	0.99997	3
419	S3	0.745772	3
420	S3	0.85924	5
421	S3	0.377596	1
422	S3	0.614172	3
423	S3	0.941717	5
424	S3	0.455721	1
425	S3	0.837683	3
426	S1	0.94829	3
427	S3	0.896478	5
428	S3	0.918879	5
429	S1	0.917393	1
430	S3	0.447886	5
431	S3	0.911369	5
432	S1	0.577985	3
433	S1	0.991252	5
434	S1	0.99997	5
435	S1	0.999965	1
436	S1	0.999968	NA
437	S3	0.415794	3
438	S3	0.970838	1
439	S3	0.601938	1
440	S3	0.982733	5
441	S3	0.438563	1
442	S3	0.570581	5
443	S1	0.480736	5
444	S3	0.38414	5
445	S3	0.804626	5
446	S3	0.7545	3
447	S4	0.407083	1
448	S4	0.995162	1
449	S4	0.827472	NA
450	S4	0.836878	1
451	S4	0.935801	NA
452	S4	0.669509	1
453	S4	0.866281	1
454	S4	0.893202	1
455	S4	0.957994	1
456	S4	0.76674	1
457	S4	0.985338	1
458	S4	0.927711	1
459	S4	0.944183	1
460	S4	0.71272	1
461	S4	0.743896	1
462	S4	0.700154	1
463	S4	0.92996	1
464	S4	0.891994	NA
465	S4	0.970152	1
466	S4	0.947256	1
467	S4	0.859575	1
468	S4	0.89207	NA
469	S4	0.790586	1
470	S4	0.864502	1
471	S4	0.757201	NA
472	S4	0.941832	1
473	S4	0.950647	1
474	S4	0.784897	1
475	S4	0.736553	1
476	S4	0.752767	1
477	S4	0.626407	1
478	S4	0.942394	1
479	S4	0.723237	1
480	S2	0.535483	NA
481	S4	0.621496	1
482	S2	0.582665	1
483	S4	0.715418	1
484	S4	0.664991	1
485	S4	0.878216	1
486	S4	0.66938	1
487	S4	0.760146	NA
488	S4	0.527702	1
489	S4	0.697754	1
490	S4	0.759954	1
491	S4	0.772312	1
492	S4	0.82902	NA
493	S4	0.692763	1
494	S4	0.871438	1
495	S4	0.599097	1
496	S4	0.624331	1
497	S4	0.729281	1
498	S4	0.898385	1
499	S4	0.84367	1
500	S4	0.913346	1
