# Supplementary material for: Genetic Dissection of Resistance to Northern Corn Leaf Blight in a Large Commercial Maize Hybrid Population
Source: Int J Mol Sci. 2026 May 30;27(11):4983. doi: 10.3390/ijms27114983 (PMC13256691; doi:10.3390/ijms27114983)
Supplement: Supplementary file 1 [file ijms-27-04983-s001.zip › Supplementary Table 2.xlsx]

## Sheet: Sheet1
Supplementary table 2 Consensus signals identified by three GWAS models
Lead SNP	Chromosome	Position	Alleles	FarmCPU P value	FarmCPU effect	BLINK P value	BLINK effect	MLMM P value	MLMM effect	MAF	FarmCPU PVE	BLINK PVE	MLMM PVE	Model support	Candidate gene GeneID	Candidate gene around the lead SNPs	Candidate gene within LD-supporting regions (84.9kb)
S2_86662292	2	86662292	G/A	7.63799e-06	-1.08564	7.63748e-06	-1.08564	8.16992e-06	-1.09111	0.0502049	2.19665	2.19665	2.21886	FarmCPU,BLINK,MLMM			Zm00001eb086750;Zm00001eb086760;Zm00001eb086770
S2_88044793	2	88044793	G/A	1.02398e-05	-1.41535	1.02392e-05	-1.41535	1.27272e-05	-1.40665	0.0297131	2.2573	2.2573	2.22963	FarmCPU,BLINK,MLMM	Zm00001eb086800		Zm00001eb086810
S2_112624103	2	112624103	C/T	2.20815e-05	-1.02203	2.20801e-05	-1.02203	3.72404e-05	-1.00242	0.0717213	2.71814	2.71814	2.61481	FarmCPU,BLINK,MLMM			Zm00001eb088810;Zm00001eb088820
S2_177079118	2	177079118	C/T	1.50045e-05	-0.666255	1.50036e-05	-0.666255	2.29137e-05	-0.661809	0.154713	2.26896	2.26896	2.23878	FarmCPU,BLINK,MLMM			Zm00001eb097530;Zm00001eb097540
S2_207365468	2	207365468	G/A	1.41882e-05	-1.30323	1.41873e-05	-1.30323	2.0666e-05	-1.28878	0.0348361	2.23195	2.23195	2.18275	FarmCPU,BLINK,MLMM	Zm00001eb105360	Zm00001eb105370;Zm00001eb105380	Zm00001eb105340;Zm00001eb105350;Zm00001eb105390
S3_101548459	3	101548459	G/T	2.83087e-05	-0.578285	2.8307e-05	-0.578285	3.75229e-05	-0.589309	0.289959	2.69103	2.69103	2.79461	FarmCPU,BLINK,MLMM			Zm00001eb133660;Zm00001eb133670;Zm00001eb133680
S3_101548460	3	101548460	G/T	2.83087e-05	-0.578285	2.8307e-05	-0.578285	3.75229e-05	-0.589309	0.289959	2.69103	2.69103	2.79461	FarmCPU,BLINK,MLMM			Zm00001eb133660;Zm00001eb133670;Zm00001eb133680
S3_234450746	3	234450746	T/C	2.67724e-05	-0.844957	2.67708e-05	-0.844957	3.08305e-05	-0.838865	0.0993852	2.49773	2.49773	2.46184	FarmCPU,BLINK,MLMM	Zm00001eb163000		Zm00001eb163010
S3_235952894	3	235952894	A/G	2.20743e-05	-0.745392	2.20729e-05	-0.745392	4.09493e-05	-0.732529	0.130123	2.45808	2.45808	2.37398	FarmCPU,BLINK			Zm00001eb163540;Zm00001eb163550;Zm00001eb163560;Zm00001eb163570;Zm00001eb163580;Zm00001eb163590;Zm00001eb163600;Zm00001eb163610;Zm00001eb163620
S4_8476302	4	8476302	C/T	1.96483e-05	1.26121	1.9647e-05	1.26121	4.3407e-05	1.25611	0.0932377	5.25622	5.25622	5.21378	FarmCPU,BLINK			Zm00001eb167550;Zm00001eb167560;Zm00001eb167570
S4_17373082	4	17373082	C/T	3.41137e-05	1.29812	3.41117e-05	1.29812	0.000105644	1.24722	0.0625	3.85921	3.85921	3.56246	FarmCPU,BLINK	Zm00001eb169120		Zm00001eb169110
S5_1252757	5	1252757	T/C	1.28897e-05	-0.752216	1.28889e-05	-0.752216	2.34687e-05	-0.751709	0.240779	4.04284	4.04284	4.03739	FarmCPU,BLINK,MLMM		Zm00001eb210680	Zm00001eb210510;Zm00001eb210520;Zm00001eb210530;Zm00001eb210540;Zm00001eb210550;Zm00001eb210560;Zm00001eb210570;Zm00001eb210580;Zm00001eb210590;Zm00001eb210600;Zm00001eb210610;Zm00001eb210620;Zm00001eb210630;Zm00001eb210640;Zm00001eb210650;Zm00001eb210660;Zm00001eb210670;Zm00001eb210690;Zm00001eb210700;Zm00001eb210710;Zm00001eb210720
S5_141507074	5	141507074	T/C	1.86037e-05	1.09851	1.86026e-05	1.09851	2.92067e-05	1.10706	0.281762	9.54487	9.54487	9.69408	FarmCPU,BLINK,MLMM			Zm00001eb237890;Zm00001eb237900;Zm00001eb237910
S5_141507084	5	141507084	T/C	3.16062e-05	1.07088	3.16043e-05	1.07088	5.00221e-05	1.07517	0.280738	9.05066	9.05066	9.12339	FarmCPU,BLINK			Zm00001eb237890;Zm00001eb237900;Zm00001eb237910
S5_178954711	5	178954711	T/C	1.78218e-05	-1.54462	1.78207e-05	-1.54462	3.13526e-05	-1.52056	0.0286885	2.59852	2.59852	2.5182	FarmCPU,BLINK,MLMM	Zm00001eb244680		Zm00001eb244560;Zm00001eb244570;Zm00001eb244580;Zm00001eb244590;Zm00001eb244600;Zm00001eb244610;Zm00001eb244620;Zm00001eb244630;Zm00001eb244640;Zm00001eb244650;Zm00001eb244660;Zm00001eb244670;Zm00001eb244690;Zm00001eb244700;Zm00001eb244710;Zm00001eb244720;Zm00001eb244730;Zm00001eb244740;Zm00001eb244750;Zm00001eb244760;Zm00001eb244770
S5_208807210	5	208807210	A/G	5.61979e-06	-0.675046	5.6194e-06	-0.675046	7.48798e-06	-0.683152	0.21209	2.97631	2.97631	3.04822	FarmCPU,BLINK,MLMM	Zm00001eb251990	Zm00001eb251980	Zm00001eb251960;Zm00001eb251970;Zm00001eb252000;Zm00001eb252010
S7_172446045	7	172446045	T/G	2.77388e-05	-0.68258	2.77372e-05	-0.68258	1.64636e-05	-0.735174	0.454918	4.51561	4.51561	5.23829	FarmCPU,BLINK,MLMM	Zm00001eb326730		Zm00001eb326720
S8_54832206	8	54832206	A/T	3.25558e-05	-0.627435	3.25538e-05	-0.627435	6.832e-05	-0.635287	0.292008	3.18109	3.18109	3.2612	FarmCPU,BLINK	Zm00001eb341670		Zm00001eb341660
S8_119943213	8	119943213	C/T	1.7577e-05	-1.14804	1.75759e-05	-1.14804	1.69771e-05	-1.15631	0.0440574	2.16958	2.16958	2.20096	FarmCPU,BLINK,MLMM			Zm00001eb351500;Zm00001eb351510;Zm00001eb351520;Zm00001eb351530;Zm00001eb351540;Zm00001eb351550;Zm00001eb351560;Zm00001eb351570
S8_119943217	8	119943217	A/C	1.14734e-05	-1.08761	1.14727e-05	-1.08761	1.08497e-05	-1.09616	0.0512295	2.24722	2.24722	2.28265	FarmCPU,BLINK,MLMM			Zm00001eb351500;Zm00001eb351510;Zm00001eb351520;Zm00001eb351530;Zm00001eb351540;Zm00001eb351550;Zm00001eb351560;Zm00001eb351570
S8_119943246	8	119943246	C/A	1.05965e-05	-1.15445	1.05958e-05	-1.15445	1.02909e-05	-1.16364	0.045082	2.2425	2.2425	2.27835	FarmCPU,BLINK,MLMM			Zm00001eb351500;Zm00001eb351510;Zm00001eb351520;Zm00001eb351530;Zm00001eb351540;Zm00001eb351550;Zm00001eb351560;Zm00001eb351570
S10_6064939	10	6064939	T/C	2.17683e-05	-0.838775	2.1767e-05	-0.838775	2.38324e-05	-0.841812	0.320697	5.9905	5.9905	6.03397	FarmCPU,BLINK,MLMM			Zm00001eb407040;Zm00001eb407050;Zm00001eb407060
