# Supplementary material for: Genetic Dissection of Resistance to Northern Corn Leaf Blight in a Large Commercial Maize Hybrid Population
Source: Int J Mol Sci. 2026 May 30;27(11):4983. doi: 10.3390/ijms27114983 (PMC13256691; doi:10.3390/ijms27114983)
Supplement: Supplementary file 1 [file ijms-27-04983-s001.zip › Supplementary table 3.xlsx]

## Sheet: Sheet1
Supplementary table 2 Edge list and connection weights in the candidate-centered co-expression network.
Gene name	Gene ID_V5_source	Gene ID_V4_source	Gene ID_V4_target	Gene ID_V5_target	Weight
ZmCW1	Zm00001eb086800	Zm00001d004159	Zm00001d031254	Zm00001eb033400	0.378
ZmCW1	Zm00001eb086800	Zm00001d004159	Zm00001d016892	Zm00001eb244530	0.368
ZmCW1	Zm00001eb086800	Zm00001d004159	Zm00001d011965	Zm00001eb363880	0.399
ZmCW1	Zm00001eb086800	Zm00001d004159	Zm00001d042367	Zm00001eb143460	0.368
ZmCW1	Zm00001eb086800	Zm00001d004159	Zm00001d012913	Zm00001eb211330	0.41
ZmCW1	Zm00001eb086800	Zm00001d004159	Zm00001d049598	Zm00001eb172980	0.368
ZmCW1	Zm00001eb086800	Zm00001d004159	Zm00001d007234	Zm00001eb112040	0.399
ZmCW1	Zm00001eb086800	Zm00001d004159	Zm00001d008380	Zm00001eb333990	0.388
CALS2	Zm00001eb163000	Zm00001d044584	Zm00001d017726	Zm00001eb251670	0.368
CALS2	Zm00001eb163000	Zm00001d044584	Zm00001d012718	Zm00001eb370700	0.368
CALS2	Zm00001eb163000	Zm00001d044584	Zm00001d036551	Zm00001eb273570, Zm00001eb273580	0.368
CALS2	Zm00001eb163000	Zm00001d044584	Zm00001d007113	Zm00001eb111020	0.41
CALS2	Zm00001eb163000	Zm00001d044584	Zm00001d014814	Zm00001eb228320	0.368
CALS2	Zm00001eb163000	Zm00001d044584	Zm00001d043269	Zm00001eb151450	0.399
CALS2	Zm00001eb163000	Zm00001d044584	Zm00001d028412	Zm00001eb010560	0.399
CALS2	Zm00001eb163000	Zm00001d044584	Zm00001d008193	NA	0.368
CALS2	Zm00001eb163000	Zm00001d044584	Zm00001d051871	Zm00001eb190930	0.388
CALS2	Zm00001eb163000	Zm00001d044584	Zm00001d015269	Zm00001eb232260	0.457
CALS2	Zm00001eb163000	Zm00001d044584	Zm00001d021417	NA	0.388
CALS2	Zm00001eb163000	Zm00001d044584	Zm00001d045894	Zm00001eb381660, Zm00001eb381720	0.444
CALS2	Zm00001eb163000	Zm00001d044584	Zm00001d018849	NA	0.388
CALS2	Zm00001eb163000	Zm00001d044584	Zm00001d010048	Zm00001eb347600	0.41
CALS2	Zm00001eb163000	Zm00001d044584	Zm00001d021227	Zm00001eb319030	0.368
CALS2	Zm00001eb163000	Zm00001d044584	Zm00001d004020	Zm00001eb085830	0.368
CALS2	Zm00001eb163000	Zm00001d044584	Zm00001d044549	NA	0.388
ZmCW2	Zm00001eb167550	Zm00001d048926	Zm00001d002065	Zm00001eb068400	0.388
ZmCW2	Zm00001eb167550	Zm00001d048926	Zm00001d017146	Zm00001eb246590	0.378
